# Supplementary material for: Chemical Constituents from the Fruits of Amomum kravanh and Their Role in Activating Alcohol Dehydrogenase
Source: Molecules. 2023 Jun 20;28(12):4878. doi: 10.3390/molecules28124878 (PMC10303173; doi:10.3390/molecules28124878)
Supplement: Supplementary file 1 [file molecules-28-04878-s001.zip]

Archive with 1 entries (1 files):
- molecules-2425797-supplementary.pdf
